# Supplementary material for: A Highly Efficient Gene Expression Programming (GEP) Model for Auxiliary Diagnosis of Small Cell Lung Cancer
Source: PLoS One. 2015 May 21;10(5):e0125517. doi: 10.1371/journal.pone.0125517 (PMC4440826; doi:10.1371/journal.pone.0125517)
Supplement: S1 Dataset — (XLS) [file pone.0125517.s001.xls]

## Sheet: Sheet1
sample	LDH	CRP	Na	Cl	CEA	NES	age
1	255	22.7	120.7	87.9	12.84	69.4	48		1=SCLC	2=controls
1	234	1.2	142.9	100.5	5.64	5.65	48
1	164	9.2	137.5	102.3	2.05	17.93	45
1	187	1.1	139.8	101.3	0.45	9.18	57
1	139	11.4	144	107.7	4.57	14.35	67
1	198	4.6	135.4	96.6	5.52	13.95	66
1	117	2.8	136.9	98.3	3.5	1.53	65
1	257	12.1	138	98.4	4.78	33.73	54
1	232	16.9	142.4	103.5	0.45	1.5	59
1	107	4	136.6	96.1	1.95	1.14	61
1	141	0.2	138.1	103.2	1.72	1.55	58
1	348	66.71	139.5	96.5	10.06	76.16	43
1	303	5.33	141	103	8.97	39.12	49
1	221	6.37	140	103	22.8	11.7	68
1	148	3.71	133	95	2.74	1.6	53
1	215	89.2	141	108	4.31	80.57	59
1	234	117.96	118	84	28.16	1.17	62
1	142	2.53	132	95	1.15	45.43	58
1	274	2.95	141	103	77.77	2.25	58
1	256	7.23	141	105	1.87	1.82	56
1	158	2.21	143	107	7.8	23.12	49
1	158	21.7	125.2	93.3	1.13	142	35
1	263	20.36	139	101	72.71	5	57
1	343	19.69	137.3	103.6	1.8	32.69	70
1	113	5.36	136	101	63.2	6.09	70
1	159	62.56	142	99	1.9	2.74	45
1	195	3.55	143	104	2.47	1.1	56
1	154	62.88	143.19	106.42	3.84	9.9	41
1	318	14.12	141	104	3.78	6.41	47
1	139	1.51	144	106	3.01	30.85	71
1	150	7.65	138	101	5.28	3.8	74
1	167	25.06	142	100	1.35	2.66	56
1	237	3.44	136	96	181	301.7	72
1	199	9.13	139.43	100.43	74.12	133.5	64
1	172	18.2	141	99	0.8	2.97	59
1	190	3.27	140	104	4.3	3.54	54
1	142	0.04	139.4	102.5	1.41	2.18	59
1	190	2.1	140	102	1.8	54.27	74
1	147	14.83	129	96	7.77	6.19	68
1	2.98	21.93	139	99	115.6	48.68	54
1	162	0.29	140	100	3.06	19.49	62
1	185	6.69	117.72	78.35	2.79	18.36	65
1	144	1.15	107	78	1.61	96.53	48
1	217	0.38	143.12	106.84	2.18	113.7	51
1	157	8.53	137	100	5.97	13.81	65
1	240	5.16	138	102	3.27	123.2	70
1	168	4.27	140	109	5.9	112.5	62
1	180	6.86	141.63	104.06	39.72	22.28	64
1	196	8.81	142.9	105.79	4.82	25.85	56
1	186	27.96	138	104	2.19	27.97	61
1	143	1.23	144	105	2.2	16.5	63
1	189	41	139	99	66.3	112.1	64
1	228	4.16	142	100	22.28	64.29	60
1	267	10.21	145	101	2.75	59.49	57
1	159	2.63	142	104	38.11	22.15	57
1	148	24.67	142	102	46.73	13.61	60
1	155	3.4	138.6	104.4	3.71	13.28	72
1	213	8.44	141	102	1.21	5.76	58
1	194	72.35	127	88	6.7	87.08	62
1	181	24.69	139	101	1.75	1.18	70
1	219	59.85	139.74	99.73	1.74	1.41	56
1	139	17.5	131.8	87.3	7.56	16	34
1	115	5.2	143.3	102.8	10.17	1.29	61
1	183	8.1	120	87.8	34.47	2.31	73
1	120	1.5	136.3	96.5	9.5	48.86	68
1	119	2.1	141.3	98.8	6.93	38.66	40
1	210	48.88	130.2	90.9	6.23	98.23	53
1	206	7.98	115.2	87.3	7.66	5.26	37
1	113	0.7	136.6	101.9	6.13	28.03	51
1	120	0.29	141.9	103.9	0.54	3.55	46
1	105	0.1	135.2	100	7.37	1.9	41
1	158	19	135.6	98.3	10.06	2.04	51
1	148	0.1	142.3	100	0.56	1.73	52
1	196	0.85	142.6	102.3	1.46	2.22	64
1	230	22.7	141	108	1.54	67.6	33
1	141	117.96	118	84	4.4	1.26	47
1	139	0.57	142	108	6.98	3	63
1	671	24.86	136	96	25.44	3.35	64
1	180	7.37	142	106	2.97	1.07	49
1	801	64.62	137	101	3.15	19.91	62
1	147	40.05	143.74	106.22	3.57	38.14	60
1	126	0.94	140.41	101.22	3.33	15.32	53
1	126	3.03	127	88	1.94	22.17	65
1	59	1.03	123	90	10.66	163.5	53
1	203	6.06	142	100	1.08	52.93	44
1	167	0.97	144	101	7.85	20.18	77
1	190	0.85	141	102	32.93	11.84	62
1	183	18.87	123	87	2.11	128.3	46
1	234	5.9	132	95	1.77	134.7	56
1	193	14.52	136	97	1.48	87.75	66
1	161	1.51	130	91	17.17	29.98	74
1	172	3.06	130	93	4.94	55.49	78
1	148	1.2	140	102	3.81	41.67	72
1	148	0.49	131	93	2.17	40.27	56
1	168	14.67	140	103	40.71	14.34	48
1	149	1.9	140.6	105.6	2.25	17.07	40
1	290	10.5	137.8	100.7	0.49	3.19	57
1	166	18.65	141.1	102.3	0.51	1.61	70
1	149	0.9	146.1	106.3	0.08	6.72	72
1	152	1.27	144	106	33.17	53.99	54
1	158	7.3	144	104	0.83	27.62	54
1	343	10.27	144	103	1.23	55.21	66
1	219	5.37	139	101	5.32	216.3	71
1	183	7.16	144	105	3.5	85.62	59
1	221	0.54	142	102	68.06	51.63	56
1	185	1.76	123	85	1.49	14.39	71
1	312	5.72	142	104	5.08	86.29	53
1	129	16.03	140	102	0.78	53.99	61
1	136	0.76	142	105	4.29	28.19	54
1	198	1.46	143	103	5.31	29.86	58
1	199	0.68	140	101	1.68	47.68	56
1	269	14.2	140	101	3.55	43.61	43
1	187	2.78	128	93	1.87	91.02	58
1	621	113.88	135	96	5.91	263.2	58
1	170	17.21	137	102	13.18	20.98	63
1	167	16.97	146	103	10.68	52.59	50
1	129	0.58	143	107	2.95	34.82	65
1	130	2.32	140.34	103.19	2.88	10.19	70
1	208	0.84	139	102	3.34	53.48	56
1	142	0.94	144	104	6.09	23.12	63
1	186	6.66	101.4	102.5	3.53	25.89	59
1	177	18.68	139	99	1.29	24.27	49
1	200	1.62	144	106	147.3	11.33	67
1	224	8.12	143	105	0.81	47.94	41
1	314	61.55	140	104	9.09	133.9	55
1	119	58.03	140	99	9.13	12.97	43
1	495	14.47	144	103	4.58	100.1	64
1	191	6.18	144	104	4.02	17.83	53
1	134	5.41	138.31	98.12	10.88	15.62	66
1	145	8.56	144	106	4.5	32.34	50
1	178	10.82	144	106	175.2	40.48	52
1	169	11.7	144	105	22.78	39.95	66
1	449	51.97	142	99	17.05	20.01	46
1	253	32	136.72	106.51	92.44	94.29	60
1	243	2.18	141	104	5.6	81.4	55
1	410	2.37	138.45	102	6.02	370	66
1	282	1.11	143	105	3.42	70.64	54
1	211	0.98	113	137.8	1.32	27.51	65
1	148	1.49	146	106	6.19	11.41	51
1	136	76.71	142	100	1.46	33.14	57
1	155	28.66	141	100	2.01	33.81	60
1	196	36.17	127	89	3.09	46.84	61
1	170	6.18	144	107	4.89	56.12	50
1	136	1.91	141	100	9.86	2.98	70
1	224	3.49	140	106	2.26	60.85	69
2	133	2.1	143.68	103.2	5.27	19.3	81
2	86	2	143.59	106.3	1.25	13.76	66
2	159	12.04	143	105	3	9.99	45
2	223	2	136	103	0.98	9.79	78
2	150	1.03	142.6	105.62	1.7	12.44	66
2	147	3.9	141	99	2.24	12.29	61
2	114	2.19	140	107	0.53	11.22	52
2	103.7	1.45	142.5	104.9	2.11	13.83	60
2	196	2.27	136	103	0.2	11.96	60
2	171	3.42	143	104.73	1.78	11.01	67
2	177	2.13	140	104	0.73	11.98	56
2	108	2.13	140	103	1.38	10.36	65
2	153	1.94	143	105	4.31	12.75	70
2	134	7	146	106	0.79	6.76	69
2	177	9	138	102	14.66	12.33	74
2	163	2	140	106	1.02	15.37	58
2	189	2.4	143	103	2.66	13.18	51
2	152	1.01	141	105	1.95	9.29	60
2	166	1.29	141	100	0.47	13.02	43
2	100	2.76	138	98	1.2	14.31	60
2	193	6.07	143	104	0.95	12.84	48
2	142	3.39	143	106	2.58	14.77	70
2	115	2.09	139	103	2.31	11.07	67
2	151	8	139	102	1.7	14.15	54
2	179	2.02	145	103	2.52	10.94	58
2	115	1.42	145	105	3.8	14.8	62
2	138	5.98	144	105	1.24	10	61
2	178	4.27	142	107	2.19	13.09	66
2	164	1.76	143	106	1.08	10.04	61
2	162	2.35	144	107	3.43	8.01	49
2	171	2.03	143	104	0.89	17.23	67
2	128	14.7	140	106	1.58	16.99	54
2	120	14.3	139	106	1.96	16.44	51
2	146.5	2.06	145.7	107.9	2.27	11.05	66
2	161	1.07	145.2	105.8	1.03	10.78	59
2	229.2	1.48	140.5	104	2.15	12.63	51
2	152	1.36	144	106	2.87	11.64	58
2	133	1.65	142.7	106.3	2.51	10.55	50
2	153	1.38	142.58	105.61	2.02	10.81	59
2	325	1.38	144	106	0.68	12.19	57
2	197	1.34	140	103	0.78	11.47	59
2	189	1.36	127	102	1.56	8.56	61
2	137	1.38	134	111	2.21	14.64	62
2	124	2.22	144	108	3.59	11.49	56
2	187	2.39	140	106	4.48	17.27	53
2	171	1.22	143	103	0.92	10.49	57
2	134	1.32	143.4	107.1	3.09	9.62	57
2	129	1.33	144	105	2.29	9.73	50
2	131	0.8	144.81	106.3	1.88	12.45	52
2	151	0.7	141.52	106.3	3.56	10.84	60
2	150	1.2	142.6	105.62	1.61	16.07	66
2	159	0.1	143.73	106.2	2.25	11.53	58
2	139	2.3	139.22	98.5	3.19	7.99	55
2	203	1.1	139.46	101.94	5.1	38.19	53
2	146	1.8	140.72	104.83	1.76	12.55	59
2	196	0.15	143.01	106.3	0.89	14.75	48
2	123	7.1	142.53	105.2	2.36	19.19	58
2	397	0.6	141.56	103.23	1.97	13.42	62
2	154	0.63	141.1	101.81	1.39	10.87	54
2	163	2.57	142.9	104.56	1.85	10.93	56
2	129	4.24	142.51	106.18	3.23	10.26	65
2	121	0.08	142.2	105.3	0.92	21.02	47
2	190	0.21	142.25	105.12	0.83	11.89	66
2	134	0.12	143.27	106.23	1.08	15.57	60
2	130	0.43	139.47	103.1	4.03	9.25	60
2	113	5.31	141.37	107.47	1.07	11.45	55
2	180	2.54	143.19	106.3	0.77	12.34	71
2	133	0.13	143.68	103.2	0.74	10.34	81
2	157	0.61	144.66	105.9	3.74	11.14	54
2	198	0.43	141.5	105.2	1.96	14.25	44
2	186	3.35	140.12	105.38	1.43	13.09	54
2	153	0.63	142.58	105.01	0.67	13.43	59
2	131	0.1	141.82	105.08	0.77	12.34	52
2	141	18.2	141.54	105.38	0.74	10.34	50
2	140	0.3	142.01	107.08	3.74	11.14	51
2	150	1.6	142.34	106.05	1.96	14.25	45
2	155	1.6	140.42	107.87	1.43	13.09	54
2	55	2.59	143.52	105.6	2.99	12.58	64
2	204	0.2	137.93	99.82	2.56	16.75	65
2	146	1	140.59	109.51	1	12.15	44
2	124	0.1	143.02	104.26	4.91	13.89	51
2	229	1.6	144.48	105.47	3.02	12.69	67
2	138	0.62	139.71	98.19	2.15	15.93	40
2	162	0.8	141.83	107	1.5	10.59	56
2	168	5.08	141.71	107.7	1.71	12.73	53
2	187	0.23	138.53	100.36	4.48	26.11	49
2	135	2.91	139.79	103.63	4.56	12.05	64
2	152	5.79	143.69	106.52	1.2	19.33	50
2	249	1.33	144.94	105.32	2.63	10.98	69
2	118	1.85	140.3	104.56	5.67	12.93	48
2	172	1.02	142.08	107.1	1.36	8.25	48
2	137	1.58	139.06	105.6	1.05	15.17	46
2	107	3.75	140.55	103.99	1.24	10.81	49
2	160	0.34	138.43	103.79	1.4	11.39	63
2	149	0.72	141.72	100.84	2.67	12.38	30
2	128	4.36	145.35	103.58	0.4	13.91	60
2	114	4.21	142.98	104.06	0.85	11.05	60
2	122	0.81	144.49	106.98	3.4	13.75	72
2	162	0.89	142.65	106.81	1.91	17.54	55
2	168	0.46	141.08	103.41	3.2	11.55	54
2	180	0.46	142.18	99	1.45	15.22	43
2	145	0.04	142.13	102.19	0.2	12.31	54
2	126	0.71	140.61	104.22	1.72	14.64	47
2	148	1.84	141.7	101.28	3.25	14.05	54
2	130	12.77	144.98	106.22	1.88	12.49	29
2	94	0.4	139.96	99.74	0.83	11.98	67
2	121	1.57	142.43	103.66	1.13	13.24	46
2	189	7.95	142.09	103.34	2.56	21.98	47
2	177	5.55	144.55	107.57	0.97	23.3	53
2	144	0.08	141.98	101.58	5.79	16.2	68
2	125	4.08	143.2	106.2	3.87	19.18	50
2	132	11.27	143.28	99.56	2.09	12.75	45
2	113	0.19	140.2	98.91	2.19	13.02	48
2	167	0.29	143.1	99.28	0.29	12.33	41
2	133	0.2	144.49	102.49	1.86	14.94	54
2	100	0.57	142.22	101.66	2.37	10.22	54
2	140	0.38	141.5	102.28	1.86	13.3	52
2	129	1.53	138.39	100.1	1.3	11.8	47
2	195	2.08	143.75	103.76	7.95	13.42	55
2	123	0.15	143.91	101.01	1.1	13.97	58
2	138	0.13	143.71	100.15	3.28	12.92	46
2	93	2.05	143.71	105.15	0.3	11.43	47
2	156	0.66	141.6	107.64	8.5	12.76	60
2	127	2.82	140.48	107.83	0.2	8.16	47
2	127	1.52	142.5	105.52	2.01	15.72	60
2	147	4.35	143.11	106.69	2.64	12.49	59
2	138	1.22	142.47	104.08	0.94	10.19	58
2	170	0.15	142.3	104.09	1.67	11.91	51
2	112	0.09	143.48	105.6	1.78	16.09	58
2	115	0.2	144.53	106.3	2.5	11.52	42
2	120	0.43	144.88	105.24	0.45	15.99	45
2	170	4.2	144.38	106.36	1.6	9.99	50
2	145	0.54	143.92	104.05	1.81	12.14	71
2	118	0.38	144.5	103.94	7.04	12.27	44
2	116	1.95	145.77	106.81	3	7.19	57
2	196	0.19	145.96	105.32	1.12	8.6	53
2	128	0.19	144.9	107.38	3.06	14.32	65
2	155	0.04	145.1	106.64	0.59	7.81	62
2	131	0.67	144.2	104.79	7.26	14.08	55
2	203	0.56	141.18	105.68	1.22	11.32	56
2	114	0.15	140.65	100.42	0.98	12.54	59
2	122	0.05	141.3	101	3.94	13.14	48
2	130	0.58	139.17	102.51	0.77	10.31	51
2	192	0.12	145.59	101.35	2.46	14.9	46
2	152	1.87	141.59	103.72	3.81	8.97	57
2	133	1.25	142.36	103.42	1.61	12.41	49
2	122	1.46	144.23	107	1.18	13	53
2	134	0.62	143.27	106.23	1.38	9.52	60
2	180	0.38	146.83	105.22	4.28	14.73	73
2	131	0.95	144.82	106.3	1.7	27.47	52
2	151	0.21	141.52	106.3	4.14	12.18	60
2	123	0.57	141.55	102.91	4.05	13.59	68
2	139	0.2	141.31	103.76	0.76	11.56	57
2	144	0.36	143.14	104.3	1.2	12.91	54
2	190	0.63	141.2	105.22	3.96	11.74	60
