# Supplementary material for: A Highly Efficient Gene Expression Programming (GEP) Model for Auxiliary Diagnosis of Small Cell Lung Cancer
Source: PLoS One. 2015 May 21;10(5):e0125517. doi: 10.1371/journal.pone.0125517 (PMC4440826; doi:10.1371/journal.pone.0125517)
Supplement: S2 Dataset — (XLSX) [file pone.0125517.s002.xlsx]

## Sheet: Sheet1
Age	LDH	CRP	Na	Cl	CEA	NES
51	106	96.23	139.47	101.17	5.31	8.46	1		1=NSCLC
63	191	11.84	142	108	4.25	23.67	1		2=Controls
43	130	4.87	141	103	13.71	8.06	1
56	140	29.54	141	109.55	1.62	14.96	1
58	10	16.42	142	100	31.12	20.81	1
50	156	0.96	143.62	105.62	10.99	3.51	1
57	130	7.13	137.84	107.4	7.03	12.74	1
56	112	114.05	138.44	103.17	0.92	1.31	1
56	208	1.2	145	102	4.94	14.77	1
56	175	8.03	140.89	99.86	5.08	14.1	1
30	127	1.3	143	97.6	87.62	19.89	1
52	108	4.89	142	103	10.65	14.35	1
49	129	35.4	138.88	104.5	0.78	11.19	1
58	118	87.6	143.03	106.5	1.13	14.13	1
56	134	1.3	140.61	108.45	3.13	4.36	1
75	95	104.55	143	104	2.33	9.96	1
53	121	1.56	133.63	99.63	2.38	14.85	1
55	180	0.86	144	107	48.34	11.43	1
69	147	5.33	143	102	494.1	19.55	1
65	45.7	24.7	143	104	2.15	12.12	1
47	109	0.5	145	105	0.29	18.75	1
61	143	61.05	138.92	99.73	135.8	16.48	1
48	132	14.75	139.29	101.81	10.51	11.82	1
61	153	41.97	142	101	1.24	9.89	1
61	207	35.29	143	106	13.59	19.47	1
60	162	2.13	141.63	107	2.97	4.11	1
49	168	10.41	143	105	28.97	28.67	1
53	128	0.04	141.7	102.3	1.57	2.43	1
68	159	142.23	137.55	101.55	6.86	12.42	1
65	157	1.67	139	104	1.91	11.4	1
68	155	16.14	133.94	99.07	1.31	23.09	1
44	167	116.31	145	105	30.83	17.66	1
38	211	76.44	143	105	255.5	39.63	1
54	122	3.06	144.69	108.74	8.05	8.27	1
57	148	9.27	142	104	3.81	9.99	1
60	104	91.23	143	103	1.48	11.52	1
57	427	6.3	143	104	781	11.93	1
56	150	1.82	143.2	105.77	1.68	1.57	1
70	111	4.52	138.54	104.67	3.31	14.13	1
48	175	41.24	139	96	4.19	14.99	1
32	145	1.38	143	103	4.91	9.42	1
63	174	5.89	142	104	3.59	9.78	1
53	112	71.31	143	102	1.51	14.33	1
61	204	0	140	102	167.5	16.03	1
60	243	1.73	139	103.73	477.3	11.71	1
67	167	14.8	142	103	2.77	10.81	1
59	139	0.86	142.51	103.84	2.97	7.02	1
66	227	6.77	138.39	103.84	41.8	13.88	1
72	108	112.18	142	102	1.59	7.46	1
38	219	2.1	142	103.4	2.34	10.78	1
64	142	1.55	143	104	6.73	11.88	1
64	117	8.78	142	103	27.23	10.87	1
52	275	0.37	138.59	101.09	30.64	26.2	1
71	172	4.3	145	106	4.3	10.12	1
57	175	18.88	143	103	4.17	13.8	1
56	173	9.14	144	104	92.33	14.75	1
61	108	22.93	140	103	76.62	15.54	1
63	140	1.72	138.71	98.84	5.16	13.34	1
62	186	0.62	140.37	104.1	57.03	14.25	1
73	155	1.26	139.72	107.68	5.41	10.34	1
55	103	28.48	139.83	97.5	11.34	12.65	1
73	540	15.72	143	103	544	21.93	1
75	128	2	141.49	105.06	4.8	11.66	1
40	193	29.93	144	108	91.34	18.56	1
62	202	32.4	140.83	98.91	42.26	26.17	1
66	226	4.36	142	103	22.85	35.44	1
68	172	3.11	141	104	28.4	15.16	1
56	116	12.22	140	100	24.19	13.33	1
55	140	70.09	139	98	11.94	12.95	1
57	136	2.73	137.56	100.27	124.1	16.4	1
52	147	5.56	144	101	5.69	13.58	1
37	139	4.08	137.91	104.66	1.38	10.21	1
53	203	17.99	140	102	5.25	14.52	1
55	203	34.28	141.7	101.7	2.5	13.63	1
53	143	0.66	140	101	1.74	8	1
21	133	2.49	136.1	103.05	0.77	12.34	1
56	193	1.15	141.71	106.45	1.79	12.5	1
59	139	8.3	143	101	20.5	7.76	1
50	155	145.45	139.97	100.76	2.05	13.23	1
56	188	0.98	143.7	107.35	43.72	16.53	1
61	156	62.19	146	107	22.33	12.64	1
72	134	9.78	140	103	6.41	19.9	1
73	152	2.93	137.24	101.88	223.2	9.2	1
80	178	0.9	142	103	13.2	9.74	1
33	153	10.08	137.78	103.63	53.13	9.72	1
65	121	7.42	144	104	6.17	8.56	1
62	123	2.77	144	106	2.62	10.78	1
61	150	2.7	143	102	1.71	10.46	1
72	163	16.19	138.28	105.05	1.34	9.55	1
47	173	4.14	143	104	24.48	9.32	1
66	149	15.05	144	108	3.75	9.93	1
58	124	2.9	140.14	101.73	2.07	11.71	1
46	124	32.73	143.95	103.17	2.35	20.24	1
61	197	65.74	142	100	123.4	12.1	1
56	118	1.87	143	103	2.28	9.95	1
77	151	1.18	140	99	14.14	11.25	1
75	157	6.93	146	106	16.9	24.01	1
59	133	43.92	138	101	1.54	15.7	1
66	126	1.45	144	105	5.11	10.17	1
48	183	48.7	143	106	3.34	18.57	1
65	210	7.72	144	106	19.56	10.54	1
59	147	2.95	140	102.94	6.71	15.18	1
65	152	3	141.91	105.6	3.64	15.33	1
52	110	1.79	144	106	2.82	12.31	1
58	169	10.11	145	103	204.5	15.01	1
68	118	1.39	140	104	1.3	9.46	1
57	267	3.2	139	103	1.59	11.84	1
32	128	29.01	142	103	11.88	13.83	1
58	112	6.06	141	101	55.34	11.65	1
59	123	1.89	143	106	474.9	16.36	1
63	156	4.53	143	102	629.1	11.78	1
70	176	0.43	142.64	107.4	1.66	2.3	1
50	167	0.91	144	104	13.05	9.56	1
74	128	11.69	143	104	3.06	9.03	1
66	142	5.36	135.67	103.96	3.18	12.2	1
62	166	7.09	144	103	201.4	9.06	1
59	157	5.17	142	1.04	5.17	9.42	1
67	153	7.85	144	102	4.34	9.54	1
57	154	1.3	142	103	1.84	15.81	1
67	148	37.31	143	104	41.37	8.35	1
55	416	25.44	136	93	2.47	19.13	1
41	126	1.73	141	100	44.89	12.16	1
70	248	9.08	144	105	2.16	14.69	1
50	170	6.68	146	103	422.2	15.1	1
69	167	0.94	146	104	4.22	16.08	1
37	149	2.6	140	103	14.75	10.41	1
44	156	56.73	141	104	1.54	16.08	1
67	124	0.84	143	107	4.75	11.26	1
37	193	3.31	144	106	91.34	18.56	1
65	170	3.43	144	108	2.05	17.56	1
81	133	2.1	143.68	103.2	5.27	19.3	2
66	86	2	143.59	106.3	1.25	13.76	2
45	159	12.04	143	105	3	9.99	2
78	223	2	136	103	0.98	9.79	2
66	150	1.03	142.6	105.62	1.7	12.44	2
61	147	3.9	141	99	2.24	12.29	2
52	114	2.19	140	107	0.53	11.22	2
60	103.7	1.45	142.5	104.9	2.11	13.83	2
60	196	2.27	136	103	0.2	11.96	2
67	171	3.42	143	104.73	1.78	11.01	2
56	177	2.13	140	104	0.73	11.98	2
65	108	2.13	140	103	1.38	10.36	2
70	153	1.94	143	105	4.31	12.75	2
69	134	7	146	106	0.79	6.76	2
74	177	9	138	102	14.66	12.33	2
58	163	2	140	106	1.02	15.37	2
51	189	2.4	143	103	2.66	13.18	2
60	152	1.01	141	105	1.95	9.29	2
43	166	1.29	141	100	0.47	13.02	2
60	100	2.76	138	98	1.2	14.31	2
48	193	6.07	143	104	0.95	12.84	2
70	142	3.39	143	106	2.58	14.77	2
67	115	2.09	139	103	2.31	11.07	2
54	151	8	139	102	1.7	14.15	2
58	179	2.02	145	103	2.52	10.94	2
62	115	1.42	145	105	3.8	14.8	2
61	138	5.98	144	105	1.24	10	2
66	178	4.27	142	107	2.19	13.09	2
61	164	1.76	143	106	1.08	10.04	2
49	162	2.35	144	107	3.43	8.01	2
67	171	2.03	143	104	0.89	17.23	2
54	128	14.7	140	106	1.58	16.99	2
51	120	14.3	139	106	1.96	16.44	2
66	146.5	2.06	145.7	107.9	2.27	11.05	2
59	161	1.07	145.2	105.8	1.03	10.78	2
51	229.2	1.48	140.5	104	2.15	12.63	2
58	152	1.36	144	106	2.87	11.64	2
50	133	1.65	142.7	106.3	2.51	10.55	2
59	153	1.38	142.58	105.61	2.02	10.81	2
57	325	1.38	144	106	0.68	12.19	2
59	197	1.34	140	103	0.78	11.47	2
61	189	1.36	127	102	1.56	8.56	2
62	137	1.38	134	111	2.21	14.64	2
56	124	2.22	144	108	3.59	11.49	2
53	187	2.39	140	106	4.48	17.27	2
57	171	1.22	143	103	0.92	10.49	2
57	134	1.32	143.4	107.1	3.09	9.62	2
50	129	1.33	144	105	2.29	9.73	2
52	131	0.8	144.81	106.3	1.88	12.45	2
60	151	0.7	141.52	106.3	3.56	10.84	2
66	150	1.2	142.6	105.62	1.61	16.07	2
58	159	0.1	143.73	106.2	2.25	11.53	2
55	139	2.3	139.22	98.5	3.19	7.99	2
53	203	1.1	139.46	101.94	5.1	38.19	2
59	146	1.8	140.72	104.83	1.76	12.55	2
48	196	0.15	143.01	106.3	0.89	14.75	2
58	123	7.1	142.53	105.2	2.36	19.19	2
62	397	0.6	141.56	103.23	1.97	13.42	2
54	154	0.63	141.1	101.81	1.39	10.87	2
56	163	2.57	142.9	104.56	1.85	10.93	2
65	129	4.24	142.51	106.18	3.23	10.26	2
47	121	0.08	142.2	105.3	0.92	21.02	2
66	190	0.21	142.25	105.12	0.83	11.89	2
60	134	0.12	143.27	106.23	1.08	15.57	2
60	130	0.43	139.47	103.1	4.03	9.25	2
55	113	5.31	141.37	107.47	1.07	11.45	2
71	180	2.54	143.19	106.3	0.77	12.34	2
81	133	0.13	143.68	103.2	0.74	10.34	2
54	157	0.61	144.66	105.9	3.74	11.14	2
44	198	0.43	141.5	105.2	1.96	14.25	2
54	186	3.35	140.12	105.38	1.43	13.09	2
59	153	0.63	142.58	105.01	0.67	13.43	2
52	131	0.1	141.82	105.08	0.77	12.34	2
50	141	18.2	141.54	105.38	0.74	10.34	2
51	140	0.3	142.01	107.08	3.74	11.14	2
45	150	1.6	142.34	106.05	1.96	14.25	2
54	155	1.6	140.42	107.87	1.43	13.09	2
64	55	2.59	143.52	105.6	2.99	12.58	2
65	204	0.2	137.93	99.82	2.56	16.75	2
44	146	1	140.59	109.51	1	12.15	2
51	124	0.1	143.02	104.26	4.91	13.89	2
67	229	1.6	144.48	105.47	3.02	12.69	2
40	138	0.62	139.71	98.19	2.15	15.93	2
56	162	0.8	141.83	107	1.5	10.59	2
53	168	5.08	141.71	107.7	1.71	12.73	2
49	187	0.23	138.53	100.36	4.48	26.11	2
64	135	2.91	139.79	103.63	4.56	12.05	2
50	152	5.79	143.69	106.52	1.2	19.33	2
69	249	1.33	144.94	105.32	2.63	10.98	2
48	118	1.85	140.3	104.56	5.67	12.93	2
48	172	1.02	142.08	107.1	1.36	8.25	2
46	137	1.58	139.06	105.6	1.05	15.17	2
49	107	3.75	140.55	103.99	1.24	10.81	2
63	160	0.34	138.43	103.79	1.4	11.39	2
30	149	0.72	141.72	100.84	2.67	12.38	2
60	128	4.36	145.35	103.58	0.4	13.91	2
60	114	4.21	142.98	104.06	0.85	11.05	2
72	122	0.81	144.49	106.98	3.4	13.75	2
55	162	0.89	142.65	106.81	1.91	17.54	2
54	168	0.46	141.08	103.41	3.2	11.55	2
43	180	0.46	142.18	99	1.45	15.22	2
54	145	0.04	142.13	102.19	0.2	12.31	2
47	126	0.71	140.61	104.22	1.72	14.64	2
54	148	1.84	141.7	101.28	3.25	14.05	2
29	130	12.77	144.98	106.22	1.88	12.49	2
67	94	0.4	139.96	99.74	0.83	11.98	2
46	121	1.57	142.43	103.66	1.13	13.24	2
47	189	7.95	142.09	103.34	2.56	21.98	2
53	177	5.55	144.55	107.57	0.97	23.3	2
68	144	0.08	141.98	101.58	5.79	16.2	2
50	125	4.08	143.2	106.2	3.87	19.18	2
45	132	11.27	143.28	99.56	2.09	12.75	2
48	113	0.19	140.2	98.91	2.19	13.02	2
41	167	0.29	143.1	99.28	0.29	12.33	2
54	133	0.2	144.49	102.49	1.86	14.94	2
54	100	0.57	142.22	101.66	2.37	10.22	2
52	140	0.38	141.5	102.28	1.86	13.3	2
47	129	1.53	138.39	100.1	1.3	11.8	2
55	195	2.08	143.75	103.76	7.95	13.42	2
58	123	0.15	143.91	101.01	1.1	13.97	2
46	138	0.13	143.71	100.15	3.28	12.92	2
47	93	2.05	143.71	105.15	0.3	11.43	2
60	156	0.66	141.6	107.64	8.5	12.76	2
47	127	2.82	140.48	107.83	0.2	8.16	2
60	127	1.52	142.5	105.52	2.01	15.72	2
59	147	4.35	143.11	106.69	2.64	12.49	2
58	138	1.22	142.47	104.08	0.94	10.19	2
51	170	0.15	142.3	104.09	1.67	11.91	2
58	112	0.09	143.48	105.6	1.78	16.09	2
42	115	0.2	144.53	106.3	2.5	11.52	2
