# Supplementary material for: A Highly Efficient Gene Expression Programming (GEP) Model for Auxiliary Diagnosis of Small Cell Lung Cancer
Source: PLoS One. 2015 May 21;10(5):e0125517. doi: 10.1371/journal.pone.0125517 (PMC4440826; doi:10.1371/journal.pone.0125517)
Supplement: S3 Dataset — (XLSX) [file pone.0125517.s003.xlsx]

## Sheet: Sheet1
LDH	CRP	Na	Cl	CEA	NES
234	1.2	142.9	100.5	5.64	5.65
164	9.2	137.5	102.3	2.05	17.93
187	1.1	139.8	101.3	0.45	9.18
139	11.4	144	107.7	4.57	14.35
198	4.6	135.4	96.6	5.52	13.95
232	16.9	142.4	103.5	0.45	1.5
107	4	136.6	96.1	1.95	1.14
141	0.2	138.1	103.2	1.72	1.55
148	3.71	133	95	2.74	1.6
274	2.95	141	103	77.77	2.25
256	7.23	141	105	1.87	1.82
158	2.21	143	107	7.8	23.12
263	20.36	139	101	72.71	5
159	62.56	142	99	1.9	2.74
195	3.55	143	104	2.47	1.1
139	1.51	144	106	3.01	30.85
167	25.06	142	100	1.35	2.66
172	18.2	141	99	0.8	2.97
190	3.27	140	104	4.3	3.54
142	0.04	139.4	102.5	1.41	2.18
190	2.1	140	102	1.8	54.27
217	0.38	143.12	106.84	2.18	113.7
168	4.27	140	109	5.9	112.5
180	6.86	141.63	104.06	39.72	22.28
186	27.96	138	104	2.19	27.97
189	41	139	99	66.3	112.1
159	2.63	142	104	38.11	22.15
148	24.67	142	102	46.73	13.61
155	3.4	138.6	104.4	3.71	13.28
219	59.85	139.74	99.73	1.74	1.41
139	17.5	131.8	87.3	7.56	16
115	5.2	143.3	102.8	6	1
120	1.5	136.3	96.5	9.5	48.86
119	2.1	141.3	98.8	6.93	38.66
113	0.7	136.6	101.9	6.13	28.03
120	0.29	141.9	103.9	0.54	3.55
105	0.1	135.2	100	7.37	1.9
148	0.1	142.3	100	0.56	1.73
196	0.85	142.6	102.3	1.46	2.22
141	117.96	118	84	4.4	1.26
139	0.57	142	108	6.98	3
671	24.86	136	96	25.44	3.35
180	7.37	142	106	2.97	1.07
147	40.05	143.74	106.22	3.57	38.14
126	0.94	140.41	101.22	3.33	15.32
126	3.03	127	88	1.94	22.17
203	6.06	142	100	1.08	52.93
167	0.97	144	101	7.85	20.18
193	14.52	136	97	1.48	87.75
161	1.51	130	91	17.17	29.98
172	3.06	130	93	4.94	55.49
148	0.49	131	93	2.17	40.27
149	1.9	140.6	105.6	2.25	17.07
149	0.9	146.1	106.3	0.08	6.72
152	1.27	144	106	33.17	53.99
158	7.3	144	104	0.83	27.62
185	1.76	123	85	1.49	14.39
129	16.03	140	102	0.78	53.99
198	1.46	143	103	5.31	29.86
199	0.68	140	101	1.68	47.68
187	2.78	128	93	1.87	91.02
130	2.32	140.34	103.19	2.88	10.19
142	0.94	144	104	6.09	23.12
186	6.66	101.4	2.05	3.53	25.89
177	18.68	139	99	1.29	24.27
119	58.03	140	99	9.13	12.97
495	14.47	144	103	4.58	100.1
134	5.41	138.31	98.12	10.88	15.62
169	11.7	144	105	22.78	39.95
253	32	136.72	106.51	92.44	94.29
243	2.18	141	104	5.6	81.4
410	2.37	138.45	102	6.02	370
211	0.98	113	137.8	1.32	27.51
148	1.49	146	106	6.19	11.41
