# Supplementary material for: A Highly Efficient Gene Expression Programming (GEP) Model for Auxiliary Diagnosis of Small Cell Lung Cancer
Source: PLoS One. 2015 May 21;10(5):e0125517. doi: 10.1371/journal.pone.0125517 (PMC4440826; doi:10.1371/journal.pone.0125517)
Supplement: S4 Dataset — (XLSX) [file pone.0125517.s004.xlsx]

## Sheet: Sheet1
LDH	CRP	Na	Cl	CEA	NES
190	0.85	141	102	32.93	11.84
183	18.87	123	87	2.11	128.3
234	5.9	132	95	1.77	134.7
255	22.7	120.7	87.9	12.84	69.4
117	2.8	136.9	98.3	3.5	1.53
257	12.1	138	98.4	7.6	33.73
348	66.71	139.5	96.5	10.06	76.16
303	5.33	141	103	8.97	39.12
221	6.37	140	103	22.8	11.7
215	89.2	141	108	4.31	80.57
234	117.96	118	84	28.16	1.17
142	2.53	132	95	1.15	45.43
158	21.7	125.2	93.3	1.13	142
343	19.69	137.3	103.6	1.8	32.69
113	5.36	136	101	63.2	6.09
318	14.12	141	104	3.78	6.41
150	7.65	138	101	5.28	3.8
237	3.44	136	96	181	301.7
199	9.13	139.43	100.43	74.12	133.5
147	14.83	129	96	7.77	6.19
2.98	21.93	139	99	115.6	48.68
162	0.29	140	100	3.06	19.49
185	6.69	117.72	78.35	2.79	18.36
144	1.15	107	78	1.61	96.53
157	8.53	137	100	5.97	13.81
196	8.81	142.9	105.79	4.82	25.85
143	1.23	144	105	2.2	16.5
228	4.16	142	100	22.28	64.29
267	10.21	145	101	2.75	59.49
194	72.35	127	88	6.7	87.08
181	24.69	139	101	1.75	1.18
183	8.1	120	87.8	34.47	2.31
210	48.88	130.2	90.9	6.23	98.23
206	7.98	115.2	87.3	7.66	5.26
158	19	135.6	98.3	10.06	2.04
230	22.7	141	108	1.54	67.6
801	64.62	137	101	3.15	19.91
59	1.03	123	90	10.66	163.5
148	1.2	140	102	3.81	41.67
168	14.67	140	103	40.71	14.34
166	18.65	141.1	102.3	0.51	1.61
219	5.37	139	101	5.32	216.3
183	7.16	144	105	3.5	85.62
221	0.54	142	102	68.06	51.63
312	5.72	142	104	5.08	86.29
136	0.76	142	105	4.29	28.19
269	14.2	140	101	3.55	43.61
621	113.88	135	96	5.91	263.2
170	17.21	137	102	13.18	20.98
167	16.97	146	103	10.68	52.59
129	0.58	143	107	2.95	34.82
208	0.84	139	102	3.34	53.48
200	1.62	144	106	147.3	11.33
224	8.12	143	105	0.81	47.94
314	61.55	140	104	9.09	133.9
145	8.56	144	106	4.5	32.34
178	10.82	144	106	175.2	40.48
449	51.97	142	99	17.05	20.01
282	1.11	143	105	3.42	70.64
290	10.5	137.8	100.7	0.49	3.19
213	8.44	141	102	1.21	5.76
196	36.17	127	89	3.09	46.84
170	6.18	144	107	4.89	56.12
136	1.91	141	100	9.86	2.98
136	1.91	141	100	9.86	2.98
155	28.66	141	100	2.01	33.81
191	6.18	144	104	4.02	17.83
343	10.27	144	103	1.23	55.21
240	5.16	138	102	3.27	123.2
154	62.88	143.19	106.42	3.84	9.9
136	76.71	142	100	1.46	33.14
